# Supplementary material for: Effects of cold exposure revealed by global transcriptomic analysis in ferret peripheral blood mononuclear cells
Source: Sci Rep. 2019 Dec 27;9:19985. doi: 10.1038/s41598-019-56354-6 (PMC6934835; doi:10.1038/s41598-019-56354-6)
Supplement: Supplementary file 1 — Table 2 [file 41598_2019_56354_MOESM1_ESM.xlsx]

## Sheet: Table 2
Table 2. Classification of top 50 regulated genes affected by cold exposure
Gene Name	Gene Symbol	Sequence ID	Fold Change	p-value
Gene expression
Zinc Finger BED-Type Containing 5	Zbed5	XM_004751989.2	-2.18	5.58E-04
Trinucleotide Repeat Containing 6A	Tnrc6a	XM_013048889.1	-1.76	2.15E-04
Lysine acetyltransferase 6B	Kat6b	XM_004769363.2	-1.70	3.14E-04
Zinc finger CCHC-type containing 11	Zcchc11	XM_013046839.1	-1.62	7.24E-04
Exportin For TRNA	Xpot	XM_004752498.2	-1.47	8.22E-05
Zinc Finger Protein 770	Znf770	XM_004751051.2	-1.46	3.59E-04
MGA, MAX Dimerization Protein	Mga	XM_004751157.2	-1.44	2.37E-05
Zinc Finger MYM-Type Containing 5	Zmym5	XM_013048828.1	-1.39	1.87E-04
Zinc Finger And SCAN Domain Containing 30	Zscan30	XM_004752298.2	-1.37	3.35E-04
Enhancer Of Polycomb Homolog 1	Epc1	XM_004777872.2	-1.36	4.94E-04
Zinc Finger Protein 235	Znf235	XM_013063895.1	-1.22	7.59E-04
Tubby Like Protein 4	Tulp4	XM_013044950.1	1.56	2.27E-04
Cell cycle
Family with sequence similarity 65 member B	Fam65b	XM_004761237.2	-1.72	7.54E-04
Protein tyrosine phosphatase type IVA, member 3	Ptp4a3	XM_004743631.2	-1.54	2.45E-04
MDM4, p53 regulator	Mdm4	XM_004756399.2	-1.42	6.66E-04
Ubiquitin Specific Peptidase 37	Usp37	XM_004762758.2	-1.33	3.70E-04
Fibronectin type III domain containing 3B	Fndc3b	XM_004756587.2	1.38	6.09E-04
Structural Maintenance Of Chromosomes 1B	Smc1b	XM_004771114.2	1.95	4.15E-04
Death associated protein kinase 1	Dapk1	XM_004774132.2	2.10	1.02E-04
Extracellular matrix/Cytoskeleton
Septin 1	Sept1	XM_004741975.2	-1.95	3.66E-04
BBSome Interacting Protein 1	Bbip1	XM_004763864.1	-1.95	2.24E-04
Coiled-Coil Serine Rich Protein 2	Ccser2	XM_004765771.2	-1.50	3.08E-04
Zinc Finger RANBP2-Type Containing 1	Zranb1	XM_004751744.2	-1.33	3.13E-04
Syntaxin Binding Protein 6	Stxbp6	XM_004755163.2	-1.23	3.72E-04
Immune response
C-type lectin domain family 2 member D	Clec2d	XM_004779708.2	-2.27	8.13E-04
Tripartite Motif Containing 13	Trim13	XM_004775233.2	-1.43	1.19E-04
Sialic Acid Binding Ig Like Lectin 8	Loc101680639	XM_004767130.2	2.44	6.39E-04
Human immunodeficiency virus type I enhancer binding protein 2	Hivep2	XM_013056235.1	-1.89	2.89E-04
Cell transport
TBC1 Domain Family Member 16	Tbc1d16	XM_004748756.2	-1.45	3.09E-04
Stromal Interaction Molecule 2	Stim2	XM_004762647.2	-1.35	6.52E-04
Energy metabolism
UDP-GlcNAc:BetaGal Beta-1,3-N-Acetylglucosaminyltransferase 5	B3gnt5	XM_004745085.2	-1.90	5.68E-04
Nucleotide Binding Protein Like	Nubpl	XM_013047446.1	-1.17	2.81E-04
Signal transduction
Mitogen-Activated Protein Kinase Kinase 6	Map2k6	XM_004749075.2	-1.56	1.70E-04
Dmx Like 2	Dmxl2	XM_004755431.2	2.17	5.59E-04
Enzymes/metabolism
Cysteine Sulfinic Acid Decarboxylase	Csad	XM_004774642.1	-1.46	2.66E-04
Other
Prostate transmembrane protein, androgen induced 1	Pmepa1	XM_004759915.2	-2.26	8.15E-04
Ubiquitin Specific Peptidase 13 (Isopeptidase T-3)	Usp13	XM_004756639.1	-1.68	7.44E-05
Low Density Lipoprotein Receptor Class A Domain Containing 4	Ldlrad4	XM_013051371.1	-1.63	3.90E-04
SUMO1/Sentrin Specific Peptidase 5	Senp5	XM_004745326.2	-1.35	8.18E-04
Tau tubulin kinase 2	Ttbk2	XM_004751214.1	-1.29	4.40E-04
Atlastin GTPase 2	Atl2	XM_004765501.2	-1.27	5.06E-04
Family with sequence similarity 214, member B	Fam214b	XM_013053738.1	1.56	1.44E-04
Lysophosphatidylcholine Acyltransferase 2	Lpcat2	XM_004744201.2	1.90	5.13E-04
Unknown function
Family With Sequence Similarity 214 Member A	Fam214a	XM_004755399.2	-1.94	2.32E-04
Leucine Rich Pentatricopeptide Repeat Containing	Lrpprc	XM_013056345.1	-1.53	5.24E-04
Coiled-Coil Domain Containing 181	Ccdc181	XM_004756660.2	-1.44	4.31E-04
Protein O-linked mannose N-acetylglucosaminyltransferase 2 (beta 1,4-)	Pomgnt2	XM_004754292.2	-1.35	7.68E-04
Transmembrane Protein 19	Tmem19	XM_004752428.2	-1.32	1.10E-04
PiggyBac Transposable Element Derived 1	Pgbd1	XM_004779982.2	-1.31	7.76E-04
Family With Sequence Similarity 217 Member B	Fam217b	XM_004759963.2	1.26	1.92E-05
Detailed classification of top 50 regulated genes affected by cold exposure in PBMC vs their respective controls, based on their p-value (Students’ t-test). Fold change: + indicates up-regulation, while – indicates down-regulation by cold exposure. Genes are ordered by fold change
