# Supplementary material for: Effects of cold exposure revealed by global transcriptomic analysis in ferret peripheral blood mononuclear cells
Source: Sci Rep. 2019 Dec 27;9:19985. doi: 10.1038/s41598-019-56354-6 (PMC6934835; doi:10.1038/s41598-019-56354-6)
Supplement: Supplementary file 2 — Table 3 [file 41598_2019_56354_MOESM2_ESM.xlsx]

## Sheet: Table 3
Table 3. Classification of energy metabolism related genes affected by cold exposure
Gene Name	Gene Symbol	Sequence ID	Fold Change	p-value
Carbohydrate metabolism
Enolase 2 (gamma, neuronal)	Eno2	XM_004766643.1	-1.80	8.11E-03
Serine/threonine-protein phosphatase 4 regulatory subunit 3B	Smek2	XM_004780298.1	-1.49	9.11E-03
TBC1 Domain Family Member 4	Tbc1d4	XM_004754377.1	-1.72	7.45E-03
Glucosidase alpha, acid	Gaa	XM_004748753.1	1.42	2.39E-03
Glyceraldehyde-3-Phosphate Dehydrogenase	Gapdh	XM_004766702.1	1.60	2.03E-03
Glycogen phosphorylase L	Pygl	XM_004738765.1	1.62	6.32E-03
Maltase-glucoamylase	Mgam	XM_004741983.1	2.42	3.63E-03
Phosphoglucomutase 2	Pgm2	XM_004763981.1	1.81	3.65E-03
Ribose 5-phosphate isomerase A	Rpia	XM_004742384.1	1.40	3.96E-03
Solute Carrier Family 2 Member 6	Slc2a6	XM_004757400.1	1.48	8.94E-03
Lipid metabolism
Alpha-2-glycoprotein 1, zinc-binding	Loc101679584	XM_004781837.1	-1.67	1.97E-03
Enoyl-CoA hydratase and 3-hydroxyacyl CoA dehydrogenase	Ehhadh	XM_004745171.1	-1.45	3.01E-03
Lipin 1	Lpin1	XM_004745812.1	-1.51	2.58E-03
Low Density Lipoprotein Receptor Adaptor Protein 1	Ldlrap1	XM_004741138.1	-2.18	8.69E-03
Protein Inhibitor Of Activated STAT 1	Pias1	XM_004758612.1	-1.44	5.26E-03
Scavenger receptor class F member 1	Scarf1	XM_004746870.1	-1.46	4.62E-03
Emopamil binding protein-like	Ebpl	XM_004775264.1	1.97	2.76E-03
Transmembrane 6 Superfamily Member 1	Tm6sf1	XM_004763661.1	2.00	6.15E-03
Energy balance regulators
Pyruvate Dehydrogenase Kinase 1	Pdk1	XM_004744080.1	-2.16	2.08E-03
Sirtuin 1	Sirt1	XM_004777825.1	-1.21	6.05E-03
Respiratory chain/mitochondrial ATPase system
Nucleotide Binding Protein Like	Nubpl	XM_004775760.1	-1.17	2.81E-04
NDUFA4, mitochondrial complex associated	Loc101671166	XM_004743436.1	1.26	5.09E-03
Thermogenesis
Peptidase M20 Domain Containing 1	Pm20d1	XM_004756447.1	1.93	6.18E-03
Transmembrane protein 56	Tmem56	XM_004752547.1	1.97	4.87E-03
Others
UDP-GlcNAc:BetaGal Beta-1,3-N-Acetylglucosaminyltransferase 5	B3gnt5	XM_004745088.1	-1.90	5.68E-04
Arginase 2	Arg2	XM_004738993.1	2.60	2.74E-03
Detailed classification of energy metabolism related genes affected by cold exposure in PBMC vs their respective controls, based on their p-value (Students’ t-test). Fold change: + indicates up-regulation, while – indicates down-regulation by cold exposure. Genes are ordered by fold change
